# Supplementary material for: Sex- and Substance-Specific Associations of Circadian-Related Genes with Addiction in the UK Biobank Cohort Implicate Neuroplasticity Pathways
Source: Brain Sci. 2024 Dec 20;14(12):1282. doi: 10.3390/brainsci14121282 (PMC11674644; doi:10.3390/brainsci14121282)
Supplement: Supplementary file 1 [file brainsci-14-01282-s001.zip]

Archive with 1 entries (1 files):
- brainsci-3335765-supplementary.pdf
